# Supplementary material for: Real-time characterisation of microbe-induced inflammation using a novel zebrafish larval corneal injury and infection model
Source: Commun Biol. 2026 Apr 14;9:794. doi: 10.1038/s42003-026-09985-1 (PMC13261116; doi:10.1038/s42003-026-09985-1)
Supplement: Supplementary file 3 — Supplementary Data 1 [file 42003_2026_9985_MOESM3_ESM.xlsx]

## Sheet: Figure 2
Figure 2C
	Neutrophils (Injured)										Neutrophils (Uninjured)
Hours Post-injury	0	0.5	1	1.5	2	4	6	8	24	48	0	0.5	1	1.5	2	4	6	8	24	48
	0	0	1	2	9	12	1	3	1	0	0	0	0	1	0	0	1	0	0	0
	1	4	4	6	8	6	3	0	1	1	1	0	2	0	1	0	0	0	1	2
	2	1	5	4	35	26	15	2	0	1	3	0	0	0	0	0	1	0	2	0
	0	1	4	2	35	31	34	7	1	3	1	0	0	0	1	0	0	2	0	0
	1	4	11	10	20	15	10	1	0	2	3	0	1	0	1	0	0	1	0	4
	2	1	3	2	2	1	1	2	2	0	2	0	0	0	0	0	0	0	2	2
	3	2	9	10	9	3	1	0	0	3	3				0	0	0	0	1	2
	2	1	0	1	1	0	2	19	1	3	0				0	0	0	1	0	1
	0	4	10	10	10	2	4	3	0	0	0				0	0	0		0	1
	0	8	15	18	2	1	0	0	0	2	1				2	3	0		0	0
	3	4	5	8	27	34	19	0	2	3	0				0	0	0		0	0
	1	5	9	15	5	2	0	2	1	2	0				0	0	0		2	0
	1	3	6	11	29	44	23	3	6	0	0				4	0	0		1	3
	3	1	11	22	20	29	13	0	4	3	3				1	2	3		4	0
	1	0	0	0	5	2	4	4	0	0	0				1	0	0		1	0
	0	10	7	13	0	1	0	0	0	3	0				2	0	1		0	0
	0	3	0	3	16	6	2	7	1	1	0				1	0	0		0	0
	1	4	12	23	1	3	1	14	4	0	0				0	0	0		0	0
	1	6	7	13	15	10	3	3	3	2	0				0				0
	4	4	5	11	4	2	3	1	1	1	0				0				0
	0	6	9	10	0	0	13	0	0	0
	0	2	6	15	0	0	5	0	0	0
	0	1	3	3	2	1	0	8	2	2
	0	4	6	10	6	4	1	0	0	2
	1	2	8	10	8	6	3	0	3	0
	0	0	1	0	9	3	1	1	0	0
	0	3	3	0	28	18	9		0	0
	1	3	6	7	0	0	0		0	3
	1				15	14	6		0	1
	0				12	8	5		0	0
	0				18	15	4		4	0
	0				6	7	1		1	0
	1				20	16	7		1	1
	0				37	19	18		1	1
	0				14	10	1		0	2
	2				16	9	4		2	0
	2				8	3	1		0	1
	0				52	42	29		5	1
	0				4	3	3		2	1
	0				8	4	1		0	1
	1				7	3	3		1	0
	0				5	5	2		0	1
	1				8	8	2		2	0
	1				3	2	3		0	0
	1				14	15	6		3	4
	2				0	1	0		2	1
	0				12	8	6		2	2
	0				18	16	16		0	1
	0				9	4	4		3	0
	0				17	4	6		3	3
	0				17	1	0		3	2
	0				17	2	0		2	0
	0				0	11	4		0	0
	0				15	0	0		3	0
	1				3	0	0		1
	0				29	5	3		5
	0				14				4
	1				9				1
	0				9				0
	0				8				1
	0				3				0
	0				8				1
	0				13				0
	0				0				2
	0				0				0
	1				5				0
Figure 2D
Hours Post-injury	Macrophages (injured)										Macrophages (Uninjured)
	0	0.5	1	1.5	2	4	6	8	24	48	0	0.5	1	1.5	2	4	6	8	24	48
	1	6	13	12	2	5	0	19	0	4	0	0	4	3	0	1	0	0	1	0
	1	24	17	32	16	12	8	6	2	2	0	0	3	5	0	0	2	0	0	1
	2	2	15	23	22	22	34	26	23	22	1	2	3	5	0	0	3	0	1	0
	0	5	12	11	10	15	16	21	5	9	0	2	2	3	0	2	2	0	0	0
	0	0	21	24	9	18	22	6	1	7	0	0	0	1	0	2	2	5	0	1
	2	0	8	8	8	4	6	8	0	0	3	1	1	1	3	3	4	4	3	2
	1	0	13	11	9	4	10	12	1	4	1				2	2	4	1	2	3
	0	0	8	10	0	0	2	25	0	2	0				3	2	1	1	2	3
	3	2	16	19	11	18	16	23	1	1	2				3	3	1		1	2
	0	0	20	20	3	9	0	23	0	3	1				1	2	2		2	3
	0	5	13	14	4	10	8	10	1	4	0				2	1	1		0	1
	0	2	10	16	2	5	7	7	6	3	2				3	0	0		2	0
	0	3	14	15	14	21	19	12	15	9	0				0	0	0		0	2
	0	1	2	4	11	18	24	2	12	4	0				0	0	2		1	1
	0	1	1	3	0	0	0	31	0	2	0				3	2	2		6	2
	0	6	16	14	12	13	16	7	3	3	0				2	2	3		2	4
	0	2	8	8	0	22	10	26	2	2	3				5	1	1		6	4
	1	5	12	17	9	15	17	29	3	4	0				2	2	1		0	2
	0	5	11	12	22	14	23	2	3	1	0				0				3
	0	6	14	21	30	27	38	18	5	5	0				1				2
	0	1	2	2	1	11	25	12	2	3
	4	2	10	13	4	4	25	6	3	2
	2	2	6	9	8	12	10	7	2	3
	0	0	1	7	18	22	22	5	6	3
	1	5	9	7	15	18	22	6	3	5
	0	3	3	3	24	24	21	2	8	7
	0	3	7	6	30	38	36		15	6
	0	0	3	2	12	11	12		1	3
	1				18	19	17		4	2
	9				20	23	21		4	0
	1				27	23	14		7	6
	0				18	18	10		0	7
	0				23	34	22		9	3
	0				35	36	29		4	3
	1				25	20	9		5	8
	0				16	15	12		10	5
	0				13	22	13		9	1
	0				45	34	25		28	10
	7				21	28	27		1	4
	6				36	42	34		9	3
	0				28	33	16		3	3
	0				15	28	25		7	0
	0				25	29	21		3	3
	0				7	10	9		0	3
	0				20	38	35		8	9
	0				9	13	7		1	5
	1				23	34	24		18	3
	0				22	34	31		14	6
	6				19	1	3		4	1
	0				17	18	18		9	2
	0				15	10	11		4	1
	0				13	4	3		7	2
	0				3	13	10		5	7
	7				19	4	6		12	1
	1				10	9	8		9
	1				20	4	2		11
	4				23				10
	5				23				7
	1				4				0
	0				15				5
	0				10				4
	0				3				2
	0				13				3
	0				3				2
	0				9				2
	0				9				3

## Sheet: Figure 3
Figure 3B												Figure 3C
	Neutrophils (Injury + LPS 100 μg/ml)					Neutrophils (Injury + Vehicle)							Macrophages (Injury + LPS 100 μg/ml)					Macrophages (Injury + Vehicle)
Hours Post-injury	2	4	6	24	48	2	4	6	24	48		Hours Post-injury	2	4	6	24	48	2	4	6	24	48
	11	17	10	1	3	6	8	2	2	1			19	32	30	13	9	16	33	23	4	4
	21	9	6	2	7	20	17	10	2	0			21	27	11	7	4	19	25	26	3	6
	24	12	15	1	6	10	4	3	0	0			37	29	30	9	16	21	14	8	5	2
	36	35	23	4	2	3	3	1	1	0			11	15	17	17	10	8	13	10	3	3
	13	4	5	1	6	3	2	2	3	1			33	30	23	3	6	1	3	1	2	4
	17	27	17	0	0	11	9	6	1	0			21	28	27	15	11	8	16	8	1	6
	6	0	1	1	3	22	12	6	1	4			7	9	9	2	5	10	15	12	1	5
	19	12	10	4	6	11	12	5	3	1			25	23	17	5	14	10	10	9	8	13
	12	1	2	1	5	20	19	10	7	5			24	34	18	3	8	23	39	33	11	9
	14	5	10	4	5	15	11	10	5	4			21	11	14	5	2	13	16	8	5	9
	24	13	11	9	2	4	0	1	0	2			14	12	11	2	3	8	11	5	4	5
	20	7	6	1	0	10	4	3	1	1			24	23	21	6	1	10	6	4	4	6
	33	31	20	1	1	4	5	7	2	1			36	35	41	16	15	9	7	8	5	5
	10	3	3	2	0	19	10	5	1	0			22	11	15	6	2	24	21	15	2	3
	3	4	1	0	3	10	3	4	1	0			10	10	5	6	8	19	14	5	6	3
	51	44	24	6	2	7	6	3	0	3			19	23	19	14	3	9	17	9	1	2
	8	4	2	1	1	2	0	0	1	2			20	9	9	8	2	15	6	3	2	8
	29	23	17	5	0	3	1	0	1	0			22	25	17	3	2	1	1	0	1	1
	25	10	5	4	0	13	11	3	1	2			19	12	15	5	5	14	19	16	4	6
	18	7	8	3	0	1	2	1	3	3			13	7	11	9	6	7	9	7	4	1
	24	21	12	3	2	26	31	12	3	0			20	23	23	10	8	16	20	21	5	6
	24	32	18	3	0	17	31	18	1	5			15	20	15	16	4	11	22	18	11	7
	46	48	32	6	8	1	0	0	0	12			34	35	46	18	11	3	8	1	2	2
	27	41	19	4	3	7	5	3	2				39	31	41	38	19	13	17	20	9	3
	2	0	0	0	0	7	4	5	0				13	15	10	5	6	20	20	15	4
	17	9	5	4	7	11	1	1	1				18	20	22	7	7	19	22	12	4
	17	11	5	6	0	24	41	19	5				18	19	22	8	11	17	10	24	20
	3	4	3	2	3	8	8	2	4				20	18	15	2	1	7	6	6	3
	13	17	12	0	1								11	12	13	7	4
	25	22	15	3	1								18	25	33	27	8
	15	9	1	1	0								16	11	10	5	8
	35	26	18	1	7								27	29	32	19	18
	11	16	15	1	3								21	32	17	18	10
	18	29	14	5	5								26	35	38	29	23
Figure 3E												Figure 3F
	Neutrophils (Injury + LTB4 30nM)					Neutrophils (Injury + Vehicle)							Macrophages (Injury + LTB4 30nM)					Macrophages (Injury + Vehicle)
Hours Post-injury	2	4	6	24	48	2	4	6	24	48		Hours Post-injury	2	4	6	24	48	2	4	6	24	48
	12	7	3	1	3	1	2	3	2	1			17	10	13	3	4	13	10	19	8	3
	18	15	8	0	1	1	0	0	0	2			31	27	21	7	7	4	2	0	0	3
	19	15	15	6	1	13	8	5	1	2			40	48	32	5	2	18	16	17	0	10
	2	1	0	0	0	5	2	1	1	0			8	12	5	2	4	7	5	5	2	4
	12	12	6	0	2	6	1	1	0	4			5	14	9	3	2	2	4	4	0	3
	10	1	0	1	17	1	1	1	1	5			4	5	7	0	11	11	5	6	1	8
	17	7	2	0	1	2	1	1	1	6			23	31	31	5	6	15	12	8	2	14
	25	16	6	1	0	11	13	7	3	0			14	25	26	9	8	13	12	13	6	6
	21	13	18	1	4	15	19	8	8	4			20	26	28	7	15	18	29	34	15	5
	22	26	19	9	40	13	18	9	2	13			26	37	45	24	22	11	15	26	8	9
	35	27	7	2	1	13	21	16	4	9			14	33	47	18	9	12	23	20	5	15
	15	10	6	0	6	13	10	6	2	5			18	15	15	6	4	16	17	23	26	7
	35	18	2	2	1	47	43	26	6	4			18	23	12	4	1	19	16	22	30	5
	24	16	2	0	5	22	11	5	15	10			15	15	19	4	7	28	29	12	11	19
	38	30	6	1	10	26	12	9	1	9			35	31	35	7	7	39	46	30	6	5
	12	13	5	2	7	3	4	3	1	9			36	25	13	6	10	27	21	14	11	4
	20	11	5	4	5	18	6	7	5	0			33	25	15	7	16	20	15	11	6	4
	40	18	8	7	10	14	1	1	0	4			55	59	54	16	11	13	12	10	6	3
	34	11	11	8	2	8	5	1	6	3			15	14	11	5	7	7	11	6	0	3
	11	2	0	2	7	32	7	9	8	5			18	12	8	2	3	17	15	14	7	5
	20	5	5	13	2	13	11	4	3	3			11	23	9	7	7	5	8	4	1	4
	11	9	5	1	0	13	4	1	3	2			8	9	9	4	4	13	17	12	7	7
	18	9	5	2	2	12	6	3	4	1			9	10	7	2	5	7	8	6	6	4
	15	9	7	2	5	7	7	1	0	6			13	12	9	3	15	8	9	7	3	6
	42	42	11	7	7	5	3	2	1	1			26	35	37	21	3	2	3	5	1	1
	18	9	6	2	0	20	18	4	3	1			13	6	7	2	2	13	14	17	1	6
	14	9	6	0	3	4	2	2	1	7			11	13	15	4	4	5	5	3	0	0
	10	7	9	5	9	4	3	2	5	0			22	29	20	7	5	19	15	14	4	4
	13	7	5	3	12	1	4	4	3				16	17	10	2	3	14	15	12	4
	26	15	8	5		31	30	13	3				15	24	12	5		31	22	20	6
Figure 3G												Figure 3H
	Neutrophils (Injury + fMLF 10μM)					Neutrophils (Injury + Vehicle)							Macrophages (Injury + fMLF 10μM)					Macrophages (Injury + Vehicle)
Hours Post-injury	2	4	6	24	48	2	4	6	24	48		Hours Post-injury	2	4	6	24	48	2	4	6	24	48
	30	30	21	1	2	12	9	5	3	4			7	8	13	7	7	21	24	23	5	5
	33	30	26	7	8	12	12	10	1	0			28	30	32	18	6	16	17	19	7	3
	17	19	16	3	6	11	5	4	1	0			16	31	32	25	17	9	11	9	4	3
	2	1	2	1	1	12	8	7	3	8			21	17	25	7	5	6	10	11	4	3
	11	3	2	0	6	4	1	0	0	1			16	24	26	7	5	8	4	7	0	6
	7	2	3	1	1	3	1	1	0	4			12	20	21	6	4	15	16	17	2	3
	5	0	0	3	3	6	7	6	0	3			20	15	16	1	4	24	30	24	14	12
	9	4	2	1	5	9	5	4	0	0			12	14	20	4	5	25	30	28	8	12
	10	8	10	4	0	7	10	2	2	5			5	9	18	1	0	17	20	19	4	6
	22	13	14	0	5	4	39	23	5	1			8	16	14	14	8	10	22	19	25	20
	17	13	12	1	2	2	4	2	1	2			16	26	22	7	8	11	12	9	5	1
	19	19	9	1	1	8	25	30	3	7			12	17	18	10	5	21	20	20	19	10
	29	31	21	6	10	19	14	5	2	2			23	27	22	16	11	2	4	2	3	2
	19	18	13	4	6	5	8	1	1	4			16	20	18	12	9	2	7	5	2	2
	13	12	7	4	3	11	8	4	2	4			17	25	24	9	10	7	8	7	2	1
	13	4	4	0	0	33	35	21	8	4			15	19	24	4	7	15	20	13	4	1
	21	37	22	6	5	10	19	13	8	0			19	22	22	10	9	12	15	13	5	2
	16	6	1	2	1	23	17	16	6	11			19	23	23	6	10	12	13	19	9	2
	19	13	11	8	7	4	4	1	5	7			11	23	9	3	1	15	15	15	2	4
	8	1	1	1	2	9	4	3	0	3			6	4	4	3	2	14	14	10	4	0
	14	11	4	3	3	9	2	3	0	1			14	16	7	5	12	8	11	14	2	5
	16	10	10	2	11	1	1	0	0	0			17	12	13	10	7	4	7	3	2	3
	22	25	19	6	10	6	0	0	2	2			6	10	9	6	2	7	7	6	3	3
	20	10	6	12	3	7	5	2	2	1			7	12	12	3	0	18	15	11	10	2
	27	19	15	3	16								6	12	4	8	3
	10	11	6	2	1								10	11	10	3	1
	34	33	14	8	11								8	22	20	11	10
	16	13	9	0	1								35	21	30	9	6
	3	3	3	6	2								2	5	1	0	0
	17	8	8	0	2								16	12	13	1	5
	9	7	5	1	1								26	20	23	8	6
	2	1	0	1	13								22	19	19	7	8
	30	25	17	0	3								20	25	25	26	18

## Sheet: Figure 4
Figure 4B																				Figure 4C
	Neutrophils (Injured + P. aeruginosa)						Neutrophils (Injured + Vehicle)						Neutrophils (Uninjured + P. aeruginosa)								Macrophages (Injured + P. aeruginosa)						Macrophages (Injured + Vehicle)						Macrophages (Uninjured + P. aeruginosa)
Hours Post-injury	1	2	4	6	24	48	1	2	4	6	24	48	1	2	4	6	24	48			1	2	4	6	24	48	1	2	4	6	24	48	1	2	4	6	24	48
	7	41	21	44	4	10	1	21	14	11	6	13	1	1	1	0	0	5			16	44	42	28	18	10	10	14	18	16	7	8	4	1	1	4	0	4
	11	52	58	14	2	7	2	11	8	5	2	1	0	0	0	0	0	4			1	30	35	18	10	9	7	13	16	18	5	10	1	0	1	1	3	1
	21	32	28	10	3	5	13	15	8	7	5	4	2	0	0	1	0	1			23	18	22	8	7	11	14	10	8	12	1	5	2	3	1	1	2	5
	3	27	13	11	1	2	1	15	8	5	2	1	1	1	0	0	0	2			12	18	16	34	21	14	7	13	15	9	8	12	0	0	1	3	3	5
	11	28	22	48	6	24	2	20	15	6	3	5	0	2	0	3	0	2			26	37	36	44	23	25	7	19	21	34	12	8	3	5	1	3	1	4
	5	41	65	60	9	8	2	12	9	1	3	2	1	1	0	0	0	7			17	31	40	26	27	29	19	13	13	9	2	5	2	3	4	4	0	5
	7	27	54	22	5	7	3	1	1	4	4	4	0	0	0	1	0	0			15	21	27	30	24	17	11	10	11	14	3	1	1	0	0	2	1	6
	9	28	18	11	9	3	8	9	3	1	1	0	3	3	2	1	0	7			11	29	29	25	33	20	6	16	25	16	3	15	3	3	7	3	1	13
	2	11	14	9	8	2	0	6	2	9	0	2	0	1	2	0	0	3			9	21	24	14	18	4	5	19	22	39	9	6	2	1	3	5	2	1
		16	11	11	0	8		22	18	2	1	0	5	2	5	2	0	1				18	16	28	14	17		33	50	8	12	2	4	5	5	4	1	1
		7	5	17	0	8		9	4	4	1	6	0	0	0	0	0	6				26	28	31	12	15		13	13	9	1	1	3	1	3	5	2	3
		44	14	17	4	6		7	9	2	0	0	3	3	3	1	0					28	31	34	9	30		10	14	10	1	1	3	6	7	8	1	4
		42	23	19	13	6		1	2	1	0	6	2	0	0	1	0	1				21	17	42	38	35		4	6	12	0	5	6	10	13	15	4
		41	35	36	6	15		9	1	7	0	2										46	63	49	41	26		9	11	13	1	4
		21	35	41	5	15		17	14	0	3	1										30	49	32	18	8		10	17	2	3	6
		47	53	25	7	2		0	0	1	0	1										16	44	18	20	5		9	6	3	0	0
		44	41	22	7	7		1	1	3	3	3										42	27	20	16	12		6	1	16	3	2
		35	16	9	5	2		6	0	2	0	0										17	28	18	9	3		17	14	6	1	5
		14	15	9	0	6		2	1	1	0	2										20	23	10	1	10		7	5	20	2	7
		18	5	15	2	2		5	4	1	1	6										10	4	59	17	5		12	8	24	0	3
		33	28	1	1	2		8	6	4	0	6										54	52	12	2	9		17	19	14	4	4
		9	7	2	26	6		6	3	4	0	2										19	26	45	44	3		18	11	8	2	4
		15	12	3	1	3		17	6	0	4											53	50	25	3	20		15	10	13	4
		10	6	2	5	4		0	0		1											30	19	18	6	2		18	5		2
		15	10	28	5																	24	18	18	22
		14	21	1	2																	19	20	10	3
		4	1																			17	7
Figure 4D												Figure 4E
	Neutrophils (Injured + S. aureus)					Neutrophils (Injured + Vehicle)							Macrophages (Injured + S. aureus)					Macrophages (Injured + Vehicle)
Hours Post-injury	2	4	6	24	48	2	4	6	24	48		Hours Post-injury	2	4	6	24	48	2	4	6	24	48
	19	22	10	3	15	2	12	8	10	9			2	1	3	0	8	2	1	0	0	2
	11	4	4	1	11	8	16	7	2	5			5	6	2	1	3	7	12	5	1	1
	17	14	7	2	2	24	43	26	20	17			8	8	5	3	4	18	17	10	4	7
	15	11	10	4	2	16	29	16	3	15			3	4	3	1	7	8	9	5	5	4
	27	32	19	3	2	20	42	18	21	14			15	7	3	1	5	10	15	10	2	2
	12	9	6	0	10	19	19	13	1	12			4	3	1	1	5	13	17	13	4	3
	37	45	22	4	2	18	24	22	8	16			9	5	2	0	1	11	7	7	2	3
	22	24	12	5	11	23	29	13	6	14			20	16	10	4	1	27	25	23	22	13
	13	7	1	1	4	5	6	10	1	8			6	8	3	3	11	11	6	2	0	2
	20	29	6	2	2	22	26	19	1	5			6	6	8	2	1	13	8	23	6	8
	17	47	8	0	1	33	15	17	2	11			10	30	7	6	1	17	34	33	9	9
	9	13	14	0	0	10	10	32	12	12			8	31	3	4	2	20	10	20	6	7
	26	18	8	0	8	23	13	39	10	13			4	11	0	0	4	21	5	23	11	14
	31	18	16	1	16	21	13	37	12	16			14	3	9	4	4	3	5	9	11	5
	11	19	14	0	9	14	38	25	9	12			17	2	7	1	3	16	22	17	6	5
	12	24	4	6	3	8	29	13	4	9			11	11	7	2	7	9	31	14	6	14
	8	30	4	2	7	8	41	9	5	11			8	4	4	1	0	9	4	11	6	5
	6	32	5	2	3	19	28	20	5	8			10	19	4	5	1	26	16	28	10	2
	54	14	5	4	3	30	22	15	4	5			9	10	5	2	1	15	5	3	3	1
	79	11	3	4	20	30	10	9	16	25			27	4	3	2	6	32	12	14	6	18
	29	2	0	4	3	25	5	1	8	7			43	14	10	3	1	7	8	12	3	0
	34	8	5	6	8	22	22	18	6	10			15	1	2	2	8	15	7	4	4	5
	39	12	8	1	10	8	13	12	7	14			5	1	0	1	2	12	24	16	7	11
	36	27	14	3	4	31	29	21	20	11			12	12	8	1	0	29	19	19	9	0
	31	34	24	2	4	29	33	33	6	8			32	6	3	3	17	41	24	24	8	19
	32	6	7	4	8	39	15	9	43	20			3	6	3	4	1	9	10	10	1	5
	28	28	6	2	0	39	28	22	4	6			19	17	9	1	18	19	23	18	6	5
	23			2	9	28			3	14			19			4	6	6			8	10
	17			5	5	12			0	8			12			2	5	14			4	13
	3			0	2	3			3	9			22			1	9	8			5	0
	13			2	9	29			8	12			6			2	5	10			2	6
	11			3	6	14			5	12			6			2	2	22			5	9
	35			6	19	18			12	17			10			6	6	15			5	13
	25			2	4	25			11	21			21			1	0	29			5	6
	9			3	3	15			12	6			11			1	6	13			1	7
	28			2	12	20			11	7			22			1	9	15			6	12

## Sheet: Figure 5
Figure 5 C				Figure 5 D				Figure 5 E				Figure 5 F				Figure 5 CG				Figure 5 H				Figure 5 I				Figure 5 J
	Max speed (μm/sec)				Mean speed (μm/sec)				Total distance (μm)				Total displacement (μm)				Max speed (μm/sec)				Mean speed (μm/sec)				Total distance (μm)				Total displacement (μm)
	Injury	Injury + P. aeruginosa			Injury	Injury + P. aeruginosa			Injury	Injury + P. aeruginosa			Injury	Injury + P. aeruginosa			Injury	Injury + P. aeruginosa			Injury	Injury + P. aeruginosa			Injury	Injury + P. aeruginosa			Injury	Injury + P. aeruginosa
	0.543779	0.522866			0.179295	0.114876			640.662	410.471			96.545	8.95127			0.498606	0.147132			0.121753	0.011532			435.05	41.2057			81.8384	2.10866
	0.427259	0.582622			0.100367	0.175083			159.355	342.508			0.666818	125.982			0.42306	0.454353			0.0529141	0.0830008			196.314	296.575			62.4143	78.9874
	0.236203	0.64929			0.0543894	0.19423			24.9718	694.015			21.0909	64.8496			0.466702	0.47477			0.121298	0.0908593			185.704	324.655			70.8825	53.8804
	0.315134	0.496596			0.162538	0.100393			12.9784	54.1085			11.9321	29.4081			0.260894	0.437334			0.0934687	0.0876773			123.145	234.526			19.8259	33.9279
	0.165004	0.673749			0.0631304	0.194516			20.1635	590.201			17.3373	103.661			0.330008	0.17989			0.0849546	0.0280451			79.7063	99.9097			28.4849	26.7825
	0.283443	0.47477			0.236203	0.104969			9.43023	297.544			1.88605	93.1796			0.461412	0.46142			0.0611283	0.0688488			218.425	246.008			59.4815	25.8498
	0.13005	0.489353			0.0172605	0.105075			75.7943	262.187			7.98734	124.017			0.538625	0.20754			0.0614857	0.082763			219.702	105.734			48.4213	62.2974
	0.102222	0.732622			0.0106947	0.185125			54.6471	528.446			5.92965	111.563			0.418552	0.279084			0.086995	0.0180838			170.188	64.6164			92.774	11.4297
	0.0705856	0.641683			0.0209174	0.125707			11.2728	449.172			9.10828	104.796			0.555955	0.502183			0.0782584	0.0670296			279.635	239.508			98.1184	35.6782
	0.0328216	0.549708			0.00374173	0.187543			19.1193	670.121			3.57401	51.6997			0.672245	0.475474			0.104865	0.0822315			374.707	246.223			24.9447	7.50874
	0.108903	0.363177			0.048183	0.105928			51.9336	193.57			33.6709	39.1248			0.0908788	0.353904			0.00998236	0.122946			51.0074	122.833			8.80604	11.2446
	0.116608	0.354043			0.025796	0.151893			23.6849	97.0171			1.55166	67.9577			0.107737	0.409923			0.0110928	0.053518			56.6814	331.504			20.1043	63.7104
	0.150941	0.362766			0.0237309	0.0689275			117.944	507.757			30.5	39.4811			0.302151	0.507789			0.0561708	0.082038			25.7869	494.535			5.06079	60.7916
	0	0.348817			0	0.13559			0	146.144			46.8622	48.2865			0.194225	0.723533			0.012504	0.063176			63.8925	365.155			5.57102	62.8216
	0	0.26787			0	0.104592			0	109.812			67.7563	44.3594			0.371111	0.427488			0.0191672	0.028712			97.94	161.213			23.5756	59.1266
	0	0.276715			0	0.113217			0	214.682			7.56748	47.0766			0.166611	0			0.00954224	0			48.7586	0			15.1036	69.7374
	0.398573	0.212996			0.0223159	0.0910603			119.909	33.6694			62.4634	23.6742			0.248847	0			0.0476738	0			40.9174	0			2.61836	34.4496
	0.942071	0.387927			0.181414	0.0943727			257.285	747.525			130.046	51.6031			0.118873	0			0.0111329	0			56.8866	0			20.4011	24.2819
	0.319745	0.441742			0.0510871	0.10223			164.295	95.9037			95.3754	55.0647			0.173807	0			0.02563	0			42.4607	0			1.45836	7.28469
	0.539428	0			0.1756	0			101.721	0			84.3628	76.0032			0.071763	0			0.00602988	0			30.8112	0			5.86977	61.517
	0.506727	0.472574			0.150138	0.178247			383.872	224.309			160.831	81.2763			0.237957	0.275621			0.0150538	0.0319056			80.8885	173.194			11.0127	53.2203
	0.397091	0.425611			0.0412605	0.0904326			209.342	487.207			2.85632	43.2113			0.269714	0.363408			0.036027	0.112363			193.583	121.199			19.4251	14.0612
	0.414058	0.796172			0.156505	0.317439			190.698	88.7713			123.571	47.8942			0.357486	0.383438			0.0322214	0.0561711			174.492	301.821			96.5745	45.0531
	0.583548	0.553216			0.150819	0.24855			201.845	357.463			19.2348	85.0335			0.253945	0.250753			0.0246769	0.0236126			132.596	126.876			60.5515	17.5566
	0.399066	0.497927			0.103032	0.222371			216.097	151.022			81.8788	180.86			0.594893	0.413078			0.0537202	0.0341928			288.654	183.727			42.0165	31.3111
	0.456085	0.643823			0.0900242	0.175746			321.884	410.73			51.4814	63.115			0.277617	0.431618			0.0190226	0.0747312			70.2958	401.549			20.8395	48.9994
	0.347674	0.400176			0.188906	0.213025			26.413	93.6133			45.4986	70.9249			0.179566	0.431618			0.0153731	0.0511323			63.258	180.781			11.4869	53.5733
	0.364823	0.412185			0.0304623	0.200322			156.985	208.074			19.1985	98.9336			0.159873	0.752881			0.00394407	0.091913			21.1926	240.51			11.5482	43.5841
	0.423243	0.772266			0.138156	0.158798			129.701	853.263			95.0654	81.6475			0.448697	0.301152			0.0598078	0.0292456			218.623	157.781			30.6332	94.9976
	0.363325	0.600264			0.0533856	0.170102			235.269	798.476			31.7231	118.259			0.336522	0.280663			0.0223531	0.0373331			87.5148	200.6			23.2993	18.0368
	0.336837	0.476843			0.137337	0.225464			150.878	144.117			95.5782	92.9902			0.358465	0.552082			0.0370463	0.0838347			199.054	316.499			34.5872	33.419
	0.577784	0.512826			0.082113	0.140557			441.206	373.414				82.234			0.271164	0.284135			0.0442602	0.0245164			71.6099	80.8029			27.8941	45.4417
	0.341023	0.541361			0.0387771	0.111019			191.315	357.036				131.88			0.562085	0.758343			0.0358342	0.0305222			184.668	112.181			89.2294	27.7787
	0.384055	0.371808			0.103756	0.0694945			167.871	325.46				135.528			0.430653	0.371808			0.0349211	0.101487			156.944	115.551			107.589	20.9507
		0.714646				0.169448				372.32				156.56			0.58013	0.340062			0.0585042	0.0329036			205.672	176.796			125.003	4.73002
		0.624815				0.17406				483.282				124.733			0.250363	0.192027			0.0253254	0.0217821			136.077	117.038			37.2633	23.4598
		0.533956				0.129369				198.979				121.527			0.348922	0.264238			0.0337076	0.0195305			153.51	104.941			110.81	7.18496
		0.570755				0.17756				148.961				13.614			0.399194	0.376017			0.0354446	0.0389093			190.448	207.511			35.6121	28.5062
		0.2969				0.0362943				195.015				76.7183			0.389411	0.236802			0.0340634	0.022523			183.027	103.024			56.6708	17.7703
		0.522663				0.0717392				385.466				22.8641			0.439165	0.157021			0.047666	0.028901			256.115	77.9335			99.8294	19.6594
		0.739895				0.133686				584.799				50.6818			0.230736	0.14845			0.0198588	0.0162474			106.704	68.1522			5.00718	5.75126
		0.681565				0.243777				233.728				102.098			0.177256	0.180307			0.0144958	0.00663757			70.0706	19.7548			17.1129	37.5173
		0.48092				0.179963				442.145				114.695			0.136185	0.673187			0.0125405	0.0212949			62.3721	114.422			18.6256	25.946
		0.639447				0.115594				623.414				122.381			0.14845	0.510285			0.0161891	0.0378703			78.2556	164.149			23.5487	15.0255
		0.513822				0.189375				158.873				78.3842			0.254136	0.247954			0.0219032	0.0159127			117.689	81.3697			30.5103	35.6872
		0.350177				0.159393				89.1465				160.058			0.463829	0.510285			0.0491694	0.0544202			263.42	122.834			89.1278	43.6785
		0.559169				0.19921				274.56				82.394			0.307372	0.543292			0.0247307	0.0451858			132.882	242.792			28.1306	27.3213
		0.767425				0.277176				415.237				39.1277			0.207326	0.358118			0.0125056	0.0369615			67.1946	198.029			26.5086
		0.708621				0.211903				126.981				36.826			0.343572	0.149183			0.0342151	0.0386207			165.39	17.743			46.6386
		0.318656				0.243866				43.8403				85.8394			0.434438	0.310251			0.0479221	0.0340163			257.493	182.43			47.9764
		0.623186				0.204763				576.7				115.897				0.44755				0.0272949				146.661
		0.501764				0.184688				269.303				76.0784				0.302073				0.0188145				101.244
		0.582579				0.274923				87.8638				16.688
		0.411946				0.195931				140.892				75.2473
		0.634029				0.173016				134.782				13.4302
		0.477911				0.16013				159.927				168.299
		0.791164				0.291677				454.439

## Sheet: Supp Figure 2
Supp Figure 2 A and B						Supp Figure 2 C
	% area of corneal injury	No. of Neutrophils	No. of Macrophages				Neutrophils (injured)								Macrophages (injured)
	41.553	14	32			Hours Post-injury	0	1	2	4	6	8	24	48	0	1	2	4	6	8	24	48
	57.8922	34	8				1	0	7	20	16	0	2	3	0	9	3	7	8	7	5	7
	80.3715	22	24				0	6	11	15	7	7	2	0	7	7	35	68	46	16	20	8
	73.4751	7	7				0	7	5	4	1	0	0	0	2	13	15	20	17	20	7	3
	91.5836	11	68				0	2	14	9	0	1	2	0	8	8	22	32	10	21	9	6
	75.8833	5	20				0	9	34	23	9	6	2	0	6	4	9	8	22	16	7	6
	26.7676	0	11				2	3	24	15	2	1	1	0	10	8	25	24	17	11	17	15
	64.0679	10	19				1	4	0	0	1	2	0	1	4	14	13	11	18	31	6	7
	63.1328	6	17				0	1	10	10	6	0	3	0	3	1	19	19	20	17	13	7
	78.2228	6	23				1	0	9	6	3	34	1	0	5	3	17	17	12	39	9	7
	83.7837	8	8				1	4	5	6	3	1	4	0	6	10	17	23	38	29	9	11
	77.7713	6	12				0	0	11	8	10	10	5	0	0	8	6	8	20	18	12	8
	79.9116	9	33				0	0	3	6	0	14	1	1	3	8	12	12	6	36	7	5
	71.0724	3	19				0	12	9	8	3		3	0	4	21	31	33	11		23	23
	42.9821	2	10				0	0	3	9	27		3	0	4	9	14	19	49		10	8
	39.0954	5	15				1	10	2	1	4		3	0	4	14	7	10	28		12	10
	73.9313	11	50				2	2	5	3	5		2	0	5	21	16	15	25		14	6
	70.4238	5	33				0	8	11	25	0		5	0	0	13	17	50	17		58	30
	48.6978	10	36				0	3	5	7	37		2	0	4	13	20	33	41		8	8
	84.2042	0	18				0		10	14	2		1	0	3		26	36	19		13	16
	73.1595	25	44				0		0	0	14		0	0	5		10	18	19		8	8
	46.1151	2	31				0		25	34	11		4	1	0		25	44	30		20	13
	74.2313	11	33						2	0			0	0			27	31			13	15
	49.6163	7	35						11	13			5	0			22	33			23	17
									7	11			1	1			25	35			17	19

## Sheet: Supp Figure 3
Supp Figure 3 A				Supp Figure 3 B				Supp Figure 3 C				Supp Figure 3 D				Supp Figure 3 E				Supp Figure 3 F
	Meandering index				Mean directional change rate (rad/sec)				Track duration (sec)				Meandering index				Mean directional change rate (rad/sec)				Track duration (sec)
	Injury	Injury + P. aeruginosa			Injury	Injury + P. aeruginosa			Injury	Injury + P. aeruginosa			Injury	Injury + P. aeruginosa			Injury	Injury + P. aeruginosa			Injury	Injury + P. aeruginosa
	0.105382	0.202122			0.036624	0.0303587			3573.23	3573.16			0.172642	0.0915442			0.0350922	0.00960149			3573.23	3573.16
	0.108508	0.700471			0.0236963	0.0247417			1596.97	1956.26			0.35469	0.192186			0.0249093	0.0371586			3573.23	3573.16
	0.807988	0.0777561			0.0244644	0.035243			459.13	3573.16			0.196255	0.122927			0.0354309	0.0385132			1616.93	3573.16
	0.186931	0.330403			0.0376038	0.0265393			79.8486	538.969			0.0871937	0.172041			0.0577904	0.0500567			1317.5	2674.88
	0.648345	0.403959			0.0273131	0.0272132			319.395	3034.2			0.240715	0.366761			0.0352271	0.0156591			938.222	3573.16
	0.0655128	0.219286			0.157377	0.0334294			39.9243	2834.58			0.309763	0.0511741			0.0213953	0.0351298			3573.23	3573.16
	0.258598	0.703137			0.0236148	0.0163014			4371.24	2495.23			0.0639914	0.266332			0.0269012	0.018474			3573.23	1277.56
	0.150696	0.069032			0.0156019	0.0232229			5089.8	2854.54			0.358627	0.165962			0.0433019	0.00641201			1956.29	3573.16
	0.00418447	0.574166			0.0249101	0.0280269			518.96	3573.16			0.0343461	0.144665			0.0239453	0.0204977			3573.23	3573.16
	0.844588	0.0218073			0.00915818	0.0288571			5089.8	3573.16			0.190508	0.268067			0.0369431	0.0282772			3573.23	2994.27
	0.919383	0.367823			0.027922	0.0464308			1057.88	1696.6			0.188113	0.105077			0.0128865	0.052916			5089.8	998
	0.859835	0.0934411			0.031986	0.03467			898.2	618.76			0.317932	0.589188			0.00657254	0.023912			5089.8	6187.6
	0.2	0.543502			0.0201125	0.0327392			4950.08	7125.72			0.381696	0.176885			0.0284834	0.03483			439.12	5948.08
	0.390813	0.175637			0	0.0422862			5373.28	1057.88			0.160996	0.148965			0.0134795	0.015663			5089.8	5768.44
	0.263351	0.313162			0	0.0304102			1418.23	978.04			0.357374	0.0304956			0.0126803	0.011163			5089.8	5608.76
	0.0460604	0.473009			0	0.0489642			3215.98	1876.24			0.27232	0.402656			0.00884919	0			5089.8	5373.25
	0.614067	0.211115			0.0103959	0.0237902			579.276	319.36			0.220395	0.284239			0.0507586	0			838.32	1078.64
	0.338775	0.233309			0.0369186	0.0474124			2556.8	4810.36			0.545128	0.0804512			0.0106658	0			5089.8	5373.25
	0.455597	0.0771499			0.0149793	0.0357562			5073.65	918.16			0.35088	0.0574157			0.0170602	0			1636.72	5373.25
	0.44239	0.338833			0.0318011	0			1218.48	1258.42			0.0665713	0.334829			0.0111142	0			5089.8	5373.25
	0.796806	0.166821			0.0290365	0.0279026			1338.33	5373.25			0.136147	0.132537			0.00286994	0.00937772			5373.28	5373.25
	0.0132177	0.486771			0.0065234	0.02063			2097.38	279.649			0.100345	0.0777803			0.00873946	0.0245502			5373.28	3535.56
	0.383899	0.133984			0.0272817	0.0468964			3575.53	1438.19			0.55346	0.187323			0.00621212	0.0140383			5373.28	2616.71
	0.728232	0.563053			0.0185459	0.0257736			139.821	679.147			0.456663	0.111272			0.00390779	0.0115635			5373.28	5373.25
	0.521572	0.440337			0.0298744	0.0514017			5153.4	2337.06			0.14556	0.156087			0.00964273	0.00690975			5373.28	5373.25
	0.396925	0.674209			0.0158532	0.0377454			938.799	439.448			0.296455	0.154817			0.00589251	0.0196861			3695.38	3775.28
	0.19339	0.340865			0.0677677	0.0355449			4414.35	1038.69			0.181588	0.663012			0.00720861	0.0208165			4114.85	3295.88
	0.127245	0.115947			0.00837408	0.0411692			1098.59	5373.25			0.544917	0.388514			0.00175866	0.0293197			5373.28	3675.4
	0.215467	0.102254			0.0411716	0.0262248			5373.16	4694.1			0.140119	0.822129			0.0148026	0.0123847			3655.43	1138.58
	0.165816	0.820575			0.030297	0.0263456			4933.71	639.201			0.266233	0.10202			0.00315018	0.0110702			3915.1	5373.16
	0.569354	0.249027			0.0337827	0.0285135			1617.94	2656.68			0.173758	0.285539			0.014322	0.0185721			5373.12	5373.16
		0.230324			0.0233622	0.0381698				3215.98			0.389529	0.433023			0.0226635	0.00767956			1617.93	5373.16
		0.40521			0.0128906	0.031239				4674.15			0.483188	0.133866			0.00996626	0.0111081			5153.4	5333.21
		0.364009			0.015767	0.0309641				2197.25			0.685526	0.203357			0.0149032	0.009895			4494.25	4574.17
		0.323951				0.0357439				2776.53			0.607779	0.0606931			0.0145333	0.0145037			3515.5	2696.56
		0.626864				0.0334162				1538.08			0.27384	0.344227			0.00998016	0.0138997			5373.12	4194.66
		0.815832				0.0203438				838.931			0.721842	0.363707			0.0106578	0.00560287			4554.17	2976.21
		0.0698098				0.0277367				5373.16			0.186991	0.249133			0.0130426	0.00867452			5373.12	5373.19
		0.199028				0.0164487				5373.16			0.309631	0.108258			0.0154922	0.00711401			5373.12	4334.5
		0.0390973				0.0191175				4374.43			0.389783	0.241605			0.0157071	0.0111787			5373.12	5113.52
		0.216841				0.036449				958.779			0.0469258	0.0468214			0.00760019	0.00868423			5373.16	2257.14
		0.230916				0.030787				2456.87			0.244224	0.154525			0.00587601	0.00403488			4833.84	5373.19
		0.18398				0.0299974				5373.16			0.298621	0.131021			0.0074192	0.00810864			4973.66	5373.19
		0.770307				0.0278891				838.931			0.30092	0.846843			0.00703818	0.0142829			4853.82	459.417
		0.879274				0.032378				559.288			0.259245	0.195622			0.00747822	0.00624613			5373.16	5373.19
		0.582962				0.023859				1378.24			0.338349	0.29782			0.0169712	0.0186109			5373.16	5373.19
		0.198427				0.0295376				1498.1			0.211696	0.269856			0.0076951	0.0158465			5373.16	5373.19
		0.308139				0.0297365				599.24			0.394505				0.00537299	0.0181249			5373.16
		0.840003				0.0398945				179.772			0.281991				0.0112472	0.009905			4833.84
		0.148846				0.0275162				2816.43			0.186321				0.0161719	0.011684			5373.16
		0.430357				0.0257909				1458.15								0.00883879
		0.865867				0.0309933				319.595								0.00701244
		0.118446				0.0218446				719.088
		0.55829				0.0328521				779.012
		0.0839769				0.0329078				998.733
		0.370344				0.0376983				1558.02
						0.0235579
